# Supplementary material for: miRNA Expression Profiling Uncovers a Role of miR-139-5p in Regulating the Calcification of Human Aortic Valve Interstitial Cells
Source: Front Genet. 2021 Oct 22;12:722564. doi: 10.3389/fgene.2021.722564 (PMC8569802; doi:10.3389/fgene.2021.722564)
Supplement: Supplementary file 1 [file Table1.XLS]

## Sheet: DEG miRNA
Gene ID	Gene Symbol	Type	CON Expression	CAV Expression	log2 (CAV/CON)	Pvalue(CON-vs-CAV)	Qvalue (CON-vs-CAV)
hsa-miR-3125	hsa-miR-3125	miRNA	7	0	-12.7731	1.05041e-06	3.03816e-06
novel-hsa-miR68-5p	novel-hsa-miR68-5p	miRNA	4.333	0	-12.0812	0.000151503	0.000370784
hsa-miR-3184-3p	hsa-miR-3184-3p	miRNA	498.333	1.4	-8.47554	0	0
hsa-miR-374c-3p	hsa-miR-374c-3p	miRNA	12591	112.2	-6.81018	0	0
hsa-miR-1224-5p	hsa-miR-1224-5p	miRNA	14.333	0.2	-6.1632	2.79854e-12	1.0475e-11
hsa-miR-6746-3p	hsa-miR-6746-3p	miRNA	7.667	0.2	-5.26059	5.55185e-07	1.64918e-06
hsa-miR-3622b-3p	hsa-miR-3622b-3p	miRNA	70.667	2	-5.14296	1.01652e-52	6.46829e-52
novel-hsa-miR153-5p	novel-hsa-miR153-5p	miRNA	5.667	0.2	-4.82451	2.5816e-05	6.74844e-05
novel-hsa-miR131-3p	novel-hsa-miR131-3p	miRNA	5.333	0.2	-4.73688	2.5816e-05	6.74844e-05
hsa-miR-6513-3p	hsa-miR-6513-3p	miRNA	9.667	0.4	-4.595	6.37985e-08	1.98795e-07
hsa-miR-6761-5p	hsa-miR-6761-5p	miRNA	4.667	0.2	-4.54442	0.000182215	0.000444149
hsa-miR-6791-3p	hsa-miR-6791-3p	miRNA	4.333	0.2	-4.43729	0.000351274	0.000817499
hsa-miR-5682	hsa-miR-5682	miRNA	4.333	0.2	-4.43729	0.000351274	0.000817499
hsa-miR-488-3p	hsa-miR-488-3p	miRNA	62.667	3	-4.38467	5.72554e-42	3.36028e-41
hsa-miR-181a-2-3p	hsa-miR-181a-2-3p	miRNA	607.667	29.8	-4.3499	0	0
hsa-miR-381-5p	hsa-miR-381-5p	miRNA	8	0.4	-4.32193	8.15584e-07	2.3933e-06
hsa-miR-208a-3p	hsa-miR-208a-3p	miRNA	12	0.8	-3.90689	1.03092e-08	3.34151e-08
hsa-miR-490-3p	hsa-miR-490-3p	miRNA	10.667	0.8	-3.73701	2.26723e-07	6.92192e-07
hsa-miR-190a-3p	hsa-miR-190a-3p	miRNA	5.333	0.4	-3.73688	0.000252248	0.00059915
hsa-miR-202-5p	hsa-miR-202-5p	miRNA	103.333	8.2	-3.65553	1.52341e-57	1.02322e-56
hsa-miR-429	hsa-miR-429	miRNA	248.333	20.4	-3.60563	1.51804e-133	1.46825e-132
hsa-miR-1298-5p	hsa-miR-1298-5p	miRNA	16.333	1.4	-3.54429	5.10658e-10	1.74403e-09
novel-hsa-miR93-5p	novel-hsa-miR93-5p	miRNA	9	0.8	-3.49185	2.61825e-06	7.32748e-06
hsa-miR-509-3p	hsa-miR-509-3p	miRNA	69	6.2	-3.47626	1.47036e-36	8.0075e-36
hsa-miR-1284	hsa-miR-1284	miRNA	8.667	0.8	-3.43746	8.78887e-06	2.37712e-05
hsa-miR-490-5p	hsa-miR-490-5p	miRNA	2611.67	241.4	-3.43547	0	0
hsa-miR-1468-5p	hsa-miR-1468-5p	miRNA	277	27.4	-3.33764	8.37874e-137	8.16928e-136
hsa-miR-4796-5p	hsa-miR-4796-5p	miRNA	18	1.8	-3.32193	3.62162e-10	1.25101e-09
hsa-miR-4775	hsa-miR-4775	miRNA	19.333	2	-3.27299	3.87827e-11	1.39548e-10
hsa-miR-3622a-5p	hsa-miR-3622a-5p	miRNA	30.667	3.2	-3.26054	1.12065e-16	4.75391e-16
hsa-miR-1226-3p	hsa-miR-1226-3p	miRNA	7.333	0.8	-3.19633	9.5721e-05	0.000238612
hsa-miR-219b-5p	hsa-miR-219b-5p	miRNA	18	2	-3.16993	2.1937e-10	7.68747e-10
hsa-miR-1299	hsa-miR-1299	miRNA	99.667	11.4	-3.12808	8.00992e-46	4.79406e-45
hsa-miR-134-3p	hsa-miR-134-3p	miRNA	17.333	2	-3.11545	3.79405e-09	1.24647e-08
hsa-miR-204-5p	hsa-miR-204-5p	miRNA	19798.3	2309.6	-3.09966	0	0
hsa-miR-1180-3p	hsa-miR-1180-3p	miRNA	3436.67	414.4	-3.05191	0	0
hsa-miR-4662a-5p	hsa-miR-4662a-5p	miRNA	173	21	-3.04231	2.78639e-76	2.17339e-75
hsa-miR-149-5p	hsa-miR-149-5p	miRNA	1550.33	190.2	-3.02699	0	0
hsa-miR-4711-5p	hsa-miR-4711-5p	miRNA	8	1	-3	9.74151e-05	0.000242335
hsa-miR-139-5p	hsa-miR-139-5p	miRNA	4220.67	528.2	-2.99831	0	0
hsa-miR-3065-3p	hsa-miR-3065-3p	miRNA	13.667	1.8	-2.92463	5.78252e-07	1.70931e-06
hsa-miR-935	hsa-miR-935	miRNA	28.667	3.8	-2.91532	1.0105e-13	3.97947e-13
hsa-miR-208a-5p	hsa-miR-208a-5p	miRNA	8.667	1.2	-2.8525	9.40795e-05	0.000235248
hsa-miR-4731-3p	hsa-miR-4731-3p	miRNA	8.333	1.2	-2.7958	9.40795e-05	0.000235248
hsa-miR-200b-3p	hsa-miR-200b-3p	miRNA	20.667	3	-2.78429	3.2627e-09	1.07776e-08
hsa-miR-1247-5p	hsa-miR-1247-5p	miRNA	419.667	61.8	-2.76357	2.42007e-157	2.45871e-156
hsa-miR-548ah-5p	hsa-miR-548ah-5p	miRNA	14	2.2	-2.66985	2.50079e-06	7.01499e-06
novel-hsa-miR278-3p	novel-hsa-miR278-3p	miRNA	22.667	3.6	-2.65452	8.92056e-10	3.01256e-09
hsa-miR-200a-3p	hsa-miR-200a-3p	miRNA	61.667	9.8	-2.65365	2.72341e-23	1.26639e-22
novel-hsa-miR235-3p	novel-hsa-miR235-3p	miRNA	86.333	14.6	-2.56394	4.98511e-30	2.53235e-29
hsa-miR-137-3p	hsa-miR-137-3p	miRNA	29.667	5.2	-2.51228	2.86911e-11	1.03855e-10
hsa-miR-499a-5p	hsa-miR-499a-5p	miRNA	2291.67	404.2	-2.50326	0	0
hsa-miR-509-3-5p	hsa-miR-509-3-5p	miRNA	12.667	2.4	-2.39997	2.75199e-05	7.15518e-05
hsa-miR-654-3p	hsa-miR-654-3p	miRNA	153	29	-2.39941	1.6158e-46	9.86619e-46
hsa-miR-337-3p	hsa-miR-337-3p	miRNA	3728.33	722	-2.36846	0	0
hsa-miR-135a-5p	hsa-miR-135a-5p	miRNA	11653.3	2260.6	-2.36596	0	0
novel-hsa-miR236-5p	novel-hsa-miR236-5p	miRNA	13.333	2.6	-2.35842	3.78715e-05	9.80442e-05
hsa-miR-1287-3p	hsa-miR-1287-3p	miRNA	45.667	9.2	-2.31145	7.32543e-14	2.90375e-13
hsa-miR-584-5p	hsa-miR-584-5p	miRNA	84.333	17	-2.31056	3.78595e-24	1.78797e-23
hsa-miR-744-3p	hsa-miR-744-3p	miRNA	14.667	3	-2.28954	1.03422e-05	2.78479e-05
hsa-miR-548ap-3p	hsa-miR-548ap-3p	miRNA	34	7	-2.28011	1.86323e-10	6.5484e-10
hsa-miR-1306-5p	hsa-miR-1306-5p	miRNA	16.333	3.4	-2.26418	1.14977e-05	3.0822e-05
hsa-let-7e-5p	hsa-let-7e-5p	miRNA	16268	3408.8	-2.2547	0	0
hsa-miR-379-3p	hsa-miR-379-3p	miRNA	51.333	10.8	-2.24886	2.91891e-15	1.19222e-14
hsa-miR-576-5p	hsa-miR-576-5p	miRNA	312.333	67.2	-2.21655	6.01923e-80	4.75637e-79
hsa-miR-32-5p	hsa-miR-32-5p	miRNA	1185.33	256	-2.21108	2.04171e-301	2.42003e-300
hsa-miR-187-3p	hsa-miR-187-3p	miRNA	256.667	55.6	-2.20674	1.70586e-65	1.2424e-64
hsa-miR-184	hsa-miR-184	miRNA	31	6.8	-2.18866	3.25812e-09	1.0792e-08
hsa-miR-153-3p	hsa-miR-153-3p	miRNA	2276.33	499.8	-2.18729	0	0
hsa-miR-3154	hsa-miR-3154	miRNA	18	4	-2.16993	1.26967e-05	3.39609e-05
hsa-miR-6511b-3p	hsa-miR-6511b-3p	miRNA	23.333	5.2	-2.16579	1.00917e-06	2.92587e-06
hsa-let-7e-3p	hsa-let-7e-3p	miRNA	348.667	79	-2.14193	1.27592e-84	1.0353e-83
hsa-miR-340-3p	hsa-miR-340-3p	miRNA	43.667	10	-2.12654	2.9011e-12	1.08254e-11
hsa-miR-29b-1-5p	hsa-miR-29b-1-5p	miRNA	20	4.6	-2.12029	1.03391e-05	2.79017e-05
novel-hsa-miR95-5p	novel-hsa-miR95-5p	miRNA	34.667	8	-2.11549	1.53166e-09	5.14384e-09
hsa-miR-140-5p	hsa-miR-140-5p	miRNA	17385.7	4012.4	-2.11536	0	0
hsa-miR-424-3p	hsa-miR-424-3p	miRNA	172.333	39.8	-2.11436	4.87859e-41	2.82211e-40
hsa-miR-450a-5p	hsa-miR-450a-5p	miRNA	143.333	33.2	-2.11012	6.10159e-34	3.26408e-33
hsa-miR-664a-3p	hsa-miR-664a-3p	miRNA	1100.67	255.4	-2.10755	7.97361e-255	9.00943e-254
hsa-miR-10a-5p	hsa-miR-10a-5p	miRNA	3620	858	-2.07694	0	0
hsa-miR-3605-3p	hsa-miR-3605-3p	miRNA	27	6.4	-2.07682	9.4091e-07	2.73452e-06
hsa-miR-625-5p	hsa-miR-625-5p	miRNA	2068.67	493.4	-2.06787	0	0
hsa-miR-125b-2-3p	hsa-miR-125b-2-3p	miRNA	91.667	22.2	-2.04584	3.90413e-22	1.79471e-21
hsa-let-7d-3p	hsa-let-7d-3p	miRNA	593.667	144.2	-2.04158	2.6219e-128	2.47647e-127
hsa-miR-5580-5p	hsa-miR-5580-5p	miRNA	27	6.6	-2.03242	4.32377e-07	1.29073e-06
hsa-miR-424-5p	hsa-miR-424-5p	miRNA	577.667	144.4	-2.00017	3.38779e-119	3.0566e-118
hsa-miR-1247-3p	hsa-miR-1247-3p	miRNA	116	29.4	-1.98024	3.86391e-25	1.84643e-24
hsa-miR-340-5p	hsa-miR-340-5p	miRNA	1762.67	456	-1.95065	0	0
hsa-miR-590-3p	hsa-miR-590-3p	miRNA	4607.67	1207.6	-1.93189	0	0
hsa-miR-128-3p	hsa-miR-128-3p	miRNA	1635.67	430	-1.92747	1.60057e-307	1.93509e-306
hsa-miR-4705	hsa-miR-4705	miRNA	60	15.8	-1.92504	5.76456e-13	2.21954e-12
hsa-miR-381-3p	hsa-miR-381-3p	miRNA	2645.67	698.4	-1.92151	0	0
hsa-miR-411-5p	hsa-miR-411-5p	miRNA	22317	6100	-1.87126	0	0
hsa-miR-195-3p	hsa-miR-195-3p	miRNA	356.333	99	-1.84773	1.20613e-60	8.47795e-60
hsa-let-7c-3p	hsa-let-7c-3p	miRNA	40	11.2	-1.8365	2.71509e-08	8.59306e-08
hsa-miR-628-3p	hsa-miR-628-3p	miRNA	181	51	-1.82742	1.19067e-32	6.23167e-32
hsa-miR-92b-3p	hsa-miR-92b-3p	miRNA	6342.33	1791	-1.82425	0	0
hsa-miR-190a-5p	hsa-miR-190a-5p	miRNA	234.333	66.4	-1.8193	1.36049e-40	7.79542e-40
hsa-miR-375-3p	hsa-miR-375-3p	miRNA	18.333	5.2	-1.81786	0.000237416	0.000570647
hsa-miR-382-3p	hsa-miR-382-3p	miRNA	476	135.6	-1.8116	9.97339e-80	7.82976e-79
hsa-miR-1225-5p	hsa-miR-1225-5p	miRNA	22.333	6.4	-1.80303	4.05884e-05	0.000103965
hsa-miR-1271-5p	hsa-miR-1271-5p	miRNA	270.333	79.4	-1.76753	2.12933e-43	1.26194e-42
hsa-miR-1185-5p	hsa-miR-1185-5p	miRNA	336.333	99	-1.76439	1.03355e-53	6.68216e-53
hsa-miR-3152-5p	hsa-miR-3152-5p	miRNA	29	8.6	-1.75364	4.65604e-06	1.27356e-05
hsa-miR-4423-5p	hsa-miR-4423-5p	miRNA	31.667	9.4	-1.75225	2.66051e-06	7.41142e-06
hsa-miR-625-3p	hsa-miR-625-3p	miRNA	48.333	14.4	-1.74694	4.45358e-09	1.45918e-08
hsa-miR-543	hsa-miR-543	miRNA	69	20.6	-1.74395	2.92633e-12	1.08859e-11
hsa-miR-99b-5p	hsa-miR-99b-5p	miRNA	29880	9006	-1.73022	0	0
hsa-miR-454-3p	hsa-miR-454-3p	miRNA	1020.67	307.8	-1.72945	2.118e-152	2.13388e-151
hsa-miR-433-3p	hsa-miR-433-3p	miRNA	217	66.2	-1.71279	6.29282e-33	3.30784e-32
hsa-miR-374a-5p	hsa-miR-374a-5p	miRNA	4202	1286.2	-1.70796	0	0
hsa-miR-1296-5p	hsa-miR-1296-5p	miRNA	168.667	54	-1.64315	6.98395e-24	3.28545e-23
hsa-miR-323a-3p	hsa-miR-323a-3p	miRNA	132.333	43.4	-1.60841	2.34811e-17	1.01751e-16
hsa-miR-9-5p	hsa-miR-9-5p	miRNA	72.333	23.8	-1.60369	3.10096e-10	1.08042e-09
hsa-miR-338-5p	hsa-miR-338-5p	miRNA	148.667	49	-1.60123	2.10285e-19	9.34688e-19
hsa-miR-574-3p	hsa-miR-574-3p	miRNA	6581.67	2174.6	-1.5977	0	0
hsa-miR-484	hsa-miR-484	miRNA	991.667	330.2	-1.58652	5.10255e-120	4.63833e-119
hsa-miR-25-3p	hsa-miR-25-3p	miRNA	11396.7	3813.6	-1.57939	0	0
hsa-miR-532-5p	hsa-miR-532-5p	miRNA	12409.7	4163	-1.57577	0	0
hsa-let-7c-5p	hsa-let-7c-5p	miRNA	120071	40878.8	-1.55446	0	0
hsa-miR-1303	hsa-miR-1303	miRNA	42.667	14.6	-1.54715	3.5845e-06	9.87166e-06
hsa-miR-1270	hsa-miR-1270	miRNA	79.667	27.4	-1.53981	7.36333e-09	2.39953e-08
hsa-miR-15b-5p	hsa-miR-15b-5p	miRNA	3961.33	1372.8	-1.52886	0	0
hsa-miR-624-5p	hsa-miR-624-5p	miRNA	30	10.4	-1.52838	0.00023761	0.000569981
hsa-miR-9-3p	hsa-miR-9-3p	miRNA	47	16.4	-1.51896	2.90123e-06	8.06342e-06
hsa-miR-29b-2-5p	hsa-miR-29b-2-5p	miRNA	42.333	14.8	-1.51619	7.0692e-06	1.91629e-05
hsa-miR-3615	hsa-miR-3615	miRNA	180.667	63.2	-1.51534	1.8391e-20	8.23508e-20
hsa-miR-1251-5p	hsa-miR-1251-5p	miRNA	45	15.8	-1.51	9.33252e-07	2.7188e-06
hsa-miR-140-3p	hsa-miR-140-3p	miRNA	4593.67	1621	-1.50276	0	0
hsa-miR-15b-3p	hsa-miR-15b-3p	miRNA	78.667	28	-1.49033	2.30808e-09	7.70849e-09
hsa-miR-29c-3p	hsa-miR-29c-3p	miRNA	3857.33	1391	-1.47148	0	0
hsa-miR-195-5p	hsa-miR-195-5p	miRNA	19269.3	6964	-1.46832	0	0
hsa-miR-374a-3p	hsa-miR-374a-3p	miRNA	279.333	101	-1.46763	4.29769e-28	2.12078e-27
hsa-miR-135b-5p	hsa-miR-135b-5p	miRNA	265	97.2	-1.44696	3.33212e-24	1.57982e-23
hsa-miR-369-5p	hsa-miR-369-5p	miRNA	1029	377.8	-1.44555	6.14946e-96	5.12737e-95
hsa-miR-656-3p	hsa-miR-656-3p	miRNA	378	140.4	-1.42884	2.75149e-35	1.48507e-34
hsa-miR-151a-5p	hsa-miR-151a-5p	miRNA	42745	16018.8	-1.41599	0	0
hsa-miR-361-5p	hsa-miR-361-5p	miRNA	1137.33	427.4	-1.412	3.38626e-99	2.84305e-98
hsa-miR-29a-3p	hsa-miR-29a-3p	miRNA	4619.33	1762.4	-1.39014	0	0
hsa-miR-338-3p	hsa-miR-338-3p	miRNA	79.667	30.4	-1.38991	6.64874e-08	2.06641e-07
hsa-miR-151b	hsa-miR-151b	miRNA	374.333	144.8	-1.37026	3.19371e-31	1.64306e-30
hsa-miR-655-3p	hsa-miR-655-3p	miRNA	182	70.8	-1.36212	5.13777e-15	2.09143e-14
hsa-miR-374b-3p	hsa-miR-374b-3p	miRNA	285.667	111.4	-1.35859	1.83964e-23	8.58735e-23
hsa-miR-376c-3p	hsa-miR-376c-3p	miRNA	16166.7	6315.8	-1.35598	0	0
hsa-miR-30d-5p	hsa-miR-30d-5p	miRNA	17273.7	6750.2	-1.35557	0	0
hsa-miR-92a-3p	hsa-miR-92a-3p	miRNA	24321	9629.6	-1.33665	0	0
hsa-let-7d-5p	hsa-let-7d-5p	miRNA	30890	12236	-1.33601	0	0
hsa-miR-598-3p	hsa-miR-598-3p	miRNA	201	79.8	-1.33273	3.15339e-16	1.31919e-15
hsa-miR-485-5p	hsa-miR-485-5p	miRNA	2282	906.2	-1.3324	3.97944e-166	4.14754e-165
novel-hsa-miR63-5p	novel-hsa-miR63-5p	miRNA	293.667	116.8	-1.33014	9.92374e-21	4.49356e-20
hsa-miR-676-3p	hsa-miR-676-3p	miRNA	85.667	34.2	-1.32474	3.2489e-07	9.81981e-07
hsa-miR-190b-5p	hsa-miR-190b-5p	miRNA	145	58	-1.32193	2.03569e-11	7.4131e-11
hsa-miR-181c-5p	hsa-miR-181c-5p	miRNA	20859	8435.4	-1.30614	0	0
hsa-miR-493-5p	hsa-miR-493-5p	miRNA	2710.33	1108.8	-1.28947	1.40087e-183	1.4988e-182
hsa-miR-26b-5p	hsa-miR-26b-5p	miRNA	57870	23774.4	-1.28341	0	0
novel-hsa-miR293-5p	novel-hsa-miR293-5p	miRNA	111	45.8	-1.27714	2.89991e-08	9.13019e-08
hsa-miR-651-5p	hsa-miR-651-5p	miRNA	85	36	-1.23947	1.7861e-06	5.05713e-06
hsa-miR-487b-3p	hsa-miR-487b-3p	miRNA	1847.33	784.2	-1.23615	1.22174e-105	1.04757e-104
hsa-miR-23a-3p	hsa-miR-23a-3p	miRNA	137000	58840.8	-1.21929	0	0
hsa-miR-30b-5p	hsa-miR-30b-5p	miRNA	19457.7	8364	-1.21807	0	0
hsa-miR-191-5p	hsa-miR-191-5p	miRNA	33697	14525.4	-1.21404	0	0
hsa-miR-379-5p	hsa-miR-379-5p	miRNA	11752.7	5125.4	-1.19725	0	0
hsa-miR-489-3p	hsa-miR-489-3p	miRNA	87.667	38.6	-1.18343	1.73804e-05	4.62839e-05
hsa-miR-421	hsa-miR-421	miRNA	85.333	37.6	-1.18237	2.42462e-05	6.40036e-05
hsa-let-7f-5p	hsa-let-7f-5p	miRNA	81498.3	35945.2	-1.18097	0	0
hsa-miR-660-5p	hsa-miR-660-5p	miRNA	870	387.2	-1.16794	1.0381e-41	6.06311e-41
hsa-miR-877-5p	hsa-miR-877-5p	miRNA	164	73.2	-1.16378	1.04484e-08	3.37756e-08
hsa-miR-889-3p	hsa-miR-889-3p	miRNA	682.333	305.2	-1.16072	1.68283e-31	8.6946e-31
hsa-miR-511-5p	hsa-miR-511-5p	miRNA	170.667	76.8	-1.15201	1.47015e-08	4.70214e-08
hsa-let-7a-5p	hsa-let-7a-5p	miRNA	131870	59740.8	-1.14232	0	0
hsa-miR-222-3p	hsa-miR-222-3p	miRNA	13111.3	6034.4	-1.11953	0	0
hsa-miR-432-5p	hsa-miR-432-5p	miRNA	1483.67	684.2	-1.11668	1.91603e-60	1.33901e-59
hsa-miR-30c-5p	hsa-miR-30c-5p	miRNA	3225	1495.4	-1.10877	3.33096e-121	3.05085e-120
hsa-miR-20a-5p	hsa-miR-20a-5p	miRNA	178	83	-1.10069	7.08002e-08	2.19481e-07
hsa-miR-7-1-3p	hsa-miR-7-1-3p	miRNA	531.333	248.4	-1.09695	2.64592e-20	1.18041e-19
hsa-miR-485-3p	hsa-miR-485-3p	miRNA	94.667	44.6	-1.08582	2.58688e-05	6.7404e-05
hsa-miR-99a-3p	hsa-miR-99a-3p	miRNA	123.667	59	-1.06767	4.23041e-05	0.00010813
hsa-miR-216a-5p	hsa-miR-216a-5p	miRNA	238.667	114	-1.06597	2.77412e-09	9.21405e-09
hsa-miR-101-3p	hsa-miR-101-3p	miRNA	353.667	169	-1.06537	1.17915e-12	4.46895e-12
hsa-miR-154-5p	hsa-miR-154-5p	miRNA	4869.33	2337.4	-1.05882	9.99041e-165	1.03234e-163
hsa-miR-99a-5p	hsa-miR-99a-5p	miRNA	141785	68558.2	-1.0483	0	0
hsa-miR-2110	hsa-miR-2110	miRNA	1864.33	905.8	-1.0414	7.99285e-46	4.80764e-45
hsa-miR-148a-3p	hsa-miR-148a-3p	miRNA	5258.33	2580.4	-1.02701	3.13477e-159	3.21181e-158
novel-hsa-miR289-5p	novel-hsa-miR289-5p	miRNA	555	273.6	-1.02042	5.64716e-16	2.33816e-15
hsa-miR-328-3p	hsa-miR-328-3p	miRNA	1116.33	551.2	-1.01812	2.08864e-30	1.06547e-29
hsa-miR-339-3p	hsa-miR-339-3p	miRNA	483	239.8	-1.01019	1.3613e-13	5.32626e-13
hsa-miR-34a-3p	hsa-miR-34a-3p	miRNA	7.667	15.4	1.0062	3.26805e-07	9.85303e-07
hsa-miR-10b-5p	hsa-miR-10b-5p	miRNA	413.667	832.6	1.00915	0	0
hsa-miR-221-3p	hsa-miR-221-3p	miRNA	1541	3133.8	1.02405	0	0
hsa-miR-204-3p	hsa-miR-204-3p	miRNA	163.333	333.4	1.02944	6.8135e-143	6.69717e-142
hsa-miR-133a-3p	hsa-miR-133a-3p	miRNA	140	286.6	1.03361	2.6416e-113	2.3657e-112
hsa-miR-671-3p	hsa-miR-671-3p	miRNA	18	37.4	1.05504	9.08536e-16	3.73612e-15
hsa-miR-452-5p	hsa-miR-452-5p	miRNA	6.333	13.2	1.05958	8.55894e-07	2.50551e-06
novel-hsa-miR261-5p	novel-hsa-miR261-5p	miRNA	17.667	37.2	1.07425	2.90535e-16	1.22389e-15
novel-hsa-miR294-3p	novel-hsa-miR294-3p	miRNA	14.667	31	1.07969	7.11807e-14	2.83084e-13
hsa-miR-193a-5p	hsa-miR-193a-5p	miRNA	656.667	1401	1.09322	0	0
hsa-miR-619-5p	hsa-miR-619-5p	miRNA	7.667	16.4	1.09696	1.19735e-08	3.85e-08
novel-hsa-miR274-3p	novel-hsa-miR274-3p	miRNA	18	38.8	1.10806	1.05819e-17	4.61859e-17
hsa-miR-361-3p	hsa-miR-361-3p	miRNA	52.667	113.8	1.11153	1.01286e-48	6.27974e-48
hsa-miR-451a	hsa-miR-451a	miRNA	45913	100040	1.1236	0	0
hsa-miR-1973	hsa-miR-1973	miRNA	40.333	89.4	1.14831	2.13371e-39	1.21111e-38
hsa-miR-7-5p	hsa-miR-7-5p	miRNA	1361.67	3034	1.15585	0	0
novel-hsa-miR121-5p	novel-hsa-miR121-5p	miRNA	127.667	287.4	1.17067	1.53346e-125	1.43717e-124
hsa-miR-517-5p	hsa-miR-517-5p	miRNA	3	6.8	1.18057	0.00026189	0.000620833
novel-hsa-miR239-5p	novel-hsa-miR239-5p	miRNA	53.333	124.4	1.22189	1.10691e-58	7.56074e-58
hsa-miR-18a-3p	hsa-miR-18a-3p	miRNA	11	26	1.24101	4.35969e-13	1.68938e-12
hsa-miR-576-3p	hsa-miR-576-3p	miRNA	7.333	17.4	1.24661	3.67525e-10	1.26592e-09
hsa-miR-197-5p	hsa-miR-197-5p	miRNA	4.667	11.4	1.28847	3.51164e-07	1.05611e-06
hsa-miR-196a-5p	hsa-miR-196a-5p	miRNA	41.667	101.8	1.28876	1.10082e-49	6.86028e-49
hsa-miR-212-5p	hsa-miR-212-5p	miRNA	8	19.6	1.29278	1.03841e-10	3.68164e-10
hsa-miR-592	hsa-miR-592	miRNA	7.667	18.8	1.294	5.97505e-10	2.02348e-09
hsa-miR-296-3p	hsa-miR-296-3p	miRNA	6	15	1.32193	2.79686e-11	1.01544e-10
hsa-miR-129-5p	hsa-miR-129-5p	miRNA	7.333	18.4	1.32723	1.50534e-10	5.32151e-10
novel-hsa-miR237-3p	novel-hsa-miR237-3p	miRNA	21.667	55	1.34393	1.28918e-28	6.41407e-28
hsa-miR-4717-3p	hsa-miR-4717-3p	miRNA	2.333	6	1.36278	0.000250045	0.000597441
hsa-miR-1285-3p	hsa-miR-1285-3p	miRNA	2	5.2	1.37851	0.000377529	0.000874393
hsa-miR-7704	hsa-miR-7704	miRNA	3	7.8	1.37851	6.94484e-05	0.000175288
hsa-miR-377-5p	hsa-miR-377-5p	miRNA	39.667	103.2	1.37943	2.30779e-54	1.50007e-53
hsa-miR-142-5p	hsa-miR-142-5p	miRNA	204	543.2	1.41291	2.11989e-280	2.46437e-279
hsa-miR-1268b	hsa-miR-1268b	miRNA	5	13.8	1.46467	2.53589e-08	8.04694e-08
hsa-miR-940	hsa-miR-940	miRNA	25.667	71	1.4679	8.72256e-41	5.0217e-40
novel-hsa-miR295-3p	novel-hsa-miR295-3p	miRNA	2	5.6	1.48543	0.00023285	0.000560788
novel-hsa-miR302-5p	novel-hsa-miR302-5p	miRNA	20.667	58	1.48872	7.87477e-34	4.1941e-33
hsa-miR-4466	hsa-miR-4466	miRNA	4.333	12.2	1.49344	5.6092e-08	1.75233e-07
hsa-miR-10395-3p	hsa-miR-10395-3p	miRNA	40	113	1.49825	5.05848e-64	3.59747e-63
hsa-miR-223-3p	hsa-miR-223-3p	miRNA	2008.67	5691.4	1.50255	0	0
novel-hsa-miR138-5p	novel-hsa-miR138-5p	miRNA	4.333	12.4	1.5169	3.22223e-08	1.00924e-07
novel-hsa-miR286-3p	novel-hsa-miR286-3p	miRNA	44.333	127	1.51838	2.4227e-73	1.81928e-72
hsa-miR-4516	hsa-miR-4516	miRNA	32.667	93.8	1.52175	2.38232e-55	1.56534e-54
hsa-miR-4732-3p	hsa-miR-4732-3p	miRNA	3.333	9.6	1.52621	4.08636e-07	1.22287e-06
hsa-miR-549a-3p	hsa-miR-549a-3p	miRNA	3.333	9.6	1.52621	1.07018e-06	3.08793e-06
hsa-miR-107	hsa-miR-107	miRNA	2	5.8	1.53605	0.000142942	0.000350541
hsa-miR-1908-5p	hsa-miR-1908-5p	miRNA	43.667	127.2	1.54248	2.56407e-75	1.98715e-74
hsa-miR-378g	hsa-miR-378g	miRNA	14.333	42.2	1.5579	2.14947e-25	1.03534e-24
hsa-miR-3194-3p	hsa-miR-3194-3p	miRNA	4.667	13.8	1.5641	3.32711e-09	1.09604e-08
novel-hsa-miR195-3p	novel-hsa-miR195-3p	miRNA	2	6	1.58496	8.73638e-05	0.000219134
hsa-miR-378e	hsa-miR-378e	miRNA	4	12	1.58496	2.88445e-08	9.10523e-08
hsa-miR-618	hsa-miR-618	miRNA	5	15	1.58496	3.42457e-10	1.18633e-09
hsa-miR-182-5p	hsa-miR-182-5p	miRNA	18	54.2	1.5903	2.45741e-32	1.28061e-31
novel-hsa-miR172-5p	novel-hsa-miR172-5p	miRNA	12.667	38.8	1.61498	5.37382e-25	2.55785e-24
novel-hsa-miR283-5p	novel-hsa-miR283-5p	miRNA	15	46.4	1.62916	5.48458e-29	2.75139e-28
hsa-miR-708-5p	hsa-miR-708-5p	miRNA	345.667	1085.2	1.65051	0	0
hsa-miR-6884-5p	hsa-miR-6884-5p	miRNA	1.333	4.2	1.65571	0.000101765	0.000252637
hsa-miR-1260b	hsa-miR-1260b	miRNA	1.333	4.2	1.65571	0.000290682	0.00068306
hsa-miR-3085-3p	hsa-miR-3085-3p	miRNA	2.667	8.6	1.68912	1.34364e-06	3.85858e-06
hsa-miR-96-5p	hsa-miR-96-5p	miRNA	9	29.6	1.7176	1.44537e-20	6.49612e-20
hsa-miR-3928-3p	hsa-miR-3928-3p	miRNA	1.667	5.6	1.74817	4.48052e-05	0.000114041
novel-hsa-miR188-5p	novel-hsa-miR188-5p	miRNA	17.333	58.4	1.75245	1.67896e-38	9.35419e-38
hsa-miR-370-3p	hsa-miR-370-3p	miRNA	213	722.8	1.76274	0	0
hsa-miR-34c-5p	hsa-miR-34c-5p	miRNA	2.667	9.2	1.78642	1.79908e-07	5.53457e-07
novel-hsa-miR281-3p	novel-hsa-miR281-3p	miRNA	1.333	4.6	1.78696	0.000290682	0.00068306
novel-hsa-miR162-3p	novel-hsa-miR162-3p	miRNA	3	10.4	1.79355	2.91204e-08	9.14458e-08
hsa-miR-145-3p	hsa-miR-145-3p	miRNA	217	753.6	1.7961	0	0
hsa-miR-4726-5p	hsa-miR-4726-5p	miRNA	1.333	4.8	1.84836	0.000172321	0.000420881
hsa-miR-31-3p	hsa-miR-31-3p	miRNA	72.333	266.2	1.87978	1.31188e-174	1.39128e-173
hsa-miR-642a-5p	hsa-miR-642a-5p	miRNA	7	25.8	1.88194	1.66307e-18	7.31145e-18
hsa-miR-656-5p	hsa-miR-656-5p	miRNA	2.333	8.8	1.91532	2.39966e-07	7.30778e-07
hsa-miR-326	hsa-miR-326	miRNA	22.667	87.2	1.94373	2.06075e-60	1.43187e-59
hsa-miR-150-5p	hsa-miR-150-5p	miRNA	1389.67	5465.8	1.97569	0	0
novel-hsa-miR306-3p	novel-hsa-miR306-3p	miRNA	26.667	106.8	2.00178	1.16265e-74	8.95312e-74
novel-hsa-miR243-5p	novel-hsa-miR243-5p	miRNA	10.333	41.4	2.00237	7.29446e-31	3.73686e-30
hsa-miR-671-5p	hsa-miR-671-5p	miRNA	379.333	1529.6	2.01162	0	0
hsa-miR-3180	hsa-miR-3180	miRNA	4	16.2	2.01792	4.59444e-13	1.77466e-12
hsa-miR-1285-5p	hsa-miR-1285-5p	miRNA	1	4.2	2.07039	0.000225767	0.00054536
hsa-miR-146b-3p	hsa-miR-146b-3p	miRNA	1	4.2	2.07039	0.000225767	0.00054536
hsa-miR-483-5p	hsa-miR-483-5p	miRNA	38.667	167	2.11067	1.20372e-129	1.1459e-128
hsa-miR-4645-3p	hsa-miR-4645-3p	miRNA	1	4.4	2.1375	0.000130642	0.000322338
hsa-miR-1228-5p	hsa-miR-1228-5p	miRNA	15.333	68.8	2.16577	5.44603e-53	3.48373e-52
hsa-miR-1268a	hsa-miR-1268a	miRNA	61.667	277	2.16732	5.96159e-208	6.55233e-207
hsa-miR-223-5p	hsa-miR-223-5p	miRNA	23.333	106.4	2.18905	5.54253e-81	4.4085e-80
hsa-miR-206	hsa-miR-206	miRNA	54.333	248.8	2.19509	4.52024e-200	4.87944e-199
hsa-miR-3176	hsa-miR-3176	miRNA	2	9.2	2.20163	2.16392e-08	6.8847e-08
hsa-miR-3180-3p	hsa-miR-3180-3p	miRNA	7.333	34.2	2.22152	1.00718e-28	5.03176e-28
hsa-miR-3617-5p	hsa-miR-3617-5p	miRNA	5.333	25	2.22891	3.64203e-21	1.65535e-20
novel-hsa-miR260-5p	novel-hsa-miR260-5p	miRNA	67	315	2.23312	8.08574e-244	9.05154e-243
hsa-miR-145-5p	hsa-miR-145-5p	miRNA	7632.33	35942.8	2.23551	0	0
hsa-miR-93-3p	hsa-miR-93-3p	miRNA	12	58	2.27302	1.09397e-46	6.71375e-46
novel-hsa-miR110-3p	novel-hsa-miR110-3p	miRNA	19.333	93.6	2.27544	4.26256e-74	3.2209e-73
hsa-miR-486-3p	hsa-miR-486-3p	miRNA	13	65.6	2.33518	5.95973e-55	3.89477e-54
hsa-miR-431-3p	hsa-miR-431-3p	miRNA	1.333	6.8	2.35086	4.50524e-07	1.34159e-06
novel-hsa-miR247-5p	novel-hsa-miR247-5p	miRNA	83.333	442.2	2.40774	0	0
hsa-miR-4525	hsa-miR-4525	miRNA	2	10.8	2.43296	5.49191e-12	2.02431e-11
hsa-miR-665	hsa-miR-665	miRNA	2	11	2.45943	9.39282e-11	3.33998e-10
hsa-miR-216b-5p	hsa-miR-216b-5p	miRNA	1	5.8	2.53605	2.65705e-06	7.41888e-06
hsa-miR-21-3p	hsa-miR-21-3p	miRNA	67.333	420	2.641	0	0
hsa-miR-103a-2-5p	hsa-miR-103a-2-5p	miRNA	10	63.6	2.66903	2.05965e-58	1.39113e-57
hsa-miR-766-5p	hsa-miR-766-5p	miRNA	2	12.8	2.67807	1.208e-13	4.7418e-13
hsa-miR-144-3p	hsa-miR-144-3p	miRNA	77.667	509.8	2.71456	0	0
hsa-miR-3188	hsa-miR-3188	miRNA	1.667	11	2.72218	3.28012e-11	1.18378e-10
hsa-miR-3129-3p	hsa-miR-3129-3p	miRNA	0.333	2.2	2.72391	0.000275213	0.000650503
hsa-miR-31-5p	hsa-miR-31-5p	miRNA	138.667	943.6	2.76655	0	0
novel-hsa-miR60-3p	novel-hsa-miR60-3p	miRNA	1.667	11.4	2.77371	6.10669e-12	2.24407e-11
hsa-miR-129-2-3p	hsa-miR-129-2-3p	miRNA	1.667	11.4	2.77371	1.0701e-11	3.92046e-11
novel-hsa-miR116-5p	novel-hsa-miR116-5p	miRNA	6	42.2	2.81421	2.27467e-41	1.32215e-40
hsa-miR-548e-3p	hsa-miR-548e-3p	miRNA	1.333	9.4	2.81798	5.48542e-10	1.86289e-09
hsa-miR-3085-5p	hsa-miR-3085-5p	miRNA	2	15.4	2.94486	7.77565e-16	3.20845e-15
hsa-miR-1255b-5p	hsa-miR-1255b-5p	miRNA	2	15.6	2.96347	2.52366e-16	1.06682e-15
hsa-miR-1246	hsa-miR-1246	miRNA	6	46.8	2.96347	1.77559e-45	1.05748e-44
novel-hsa-miR71-3p	novel-hsa-miR71-3p	miRNA	1	8.2	3.03562	1.46624e-08	4.70208e-08
novel-hsa-miR6-3p	novel-hsa-miR6-3p	miRNA	1	8.4	3.07039	1.64784e-09	5.51865e-09
hsa-miR-4710	hsa-miR-4710	miRNA	0.333	2.8	3.07183	0.000275213	0.000650503
hsa-miR-486-5p	hsa-miR-486-5p	miRNA	356.667	3201	3.16587	0	0
hsa-miR-106a-5p	hsa-miR-106a-5p	miRNA	1.333	12	3.17029	3.46012e-13	1.34511e-12
hsa-miR-302a-3p	hsa-miR-302a-3p	miRNA	0.333	3.4	3.35194	8.38873e-05	0.000211071
hsa-miR-4433a-3p	hsa-miR-4433a-3p	miRNA	0.333	3.4	3.35194	8.38873e-05	0.000211071
hsa-miR-210-3p	hsa-miR-210-3p	miRNA	8.667	89.8	3.37311	4.55027e-95	3.768e-94
hsa-miR-127-5p	hsa-miR-127-5p	miRNA	1	12.2	3.60881	1.81125e-14	7.25101e-14
hsa-miR-378c	hsa-miR-378c	miRNA	0.667	8.2	3.61987	4.74793e-10	1.63075e-09
hsa-miR-1343-5p	hsa-miR-1343-5p	miRNA	0.333	4.4	3.72391	4.43371e-06	1.2155e-05
hsa-miR-548ar-3p	hsa-miR-548ar-3p	miRNA	0.333	4.6	3.78804	2.47587e-06	6.96122e-06
novel-hsa-miR313-3p	novel-hsa-miR313-3p	miRNA	0.333	4.8	3.84944	1.3851e-06	3.96821e-06
novel-hsa-miR26-3p	novel-hsa-miR26-3p	miRNA	3	44	3.87447	6.73272e-52	4.23951e-51
hsa-miR-4484	hsa-miR-4484	miRNA	0.333	5.2	3.96492	1.38162e-07	4.26117e-07
hsa-miR-7854-3p	hsa-miR-7854-3p	miRNA	0.333	8	4.58641	1.62029e-10	5.71118e-10
hsa-miR-1307-5p	hsa-miR-1307-5p	miRNA	2	61.4	4.94017	4.43535e-71	3.28978e-70
hsa-miR-143-5p	hsa-miR-143-5p	miRNA	2.333	74.6	4.99892	4.15976e-87	3.42119e-86
hsa-miR-10526-3p	hsa-miR-10526-3p	miRNA	0.333	11.6	5.12246	4.24675e-16	1.77046e-15
hsa-miR-150-3p	hsa-miR-150-3p	miRNA	0.333	14.4	5.4344	6.8703e-18	3.00949e-17
hsa-miR-2115-5p	hsa-miR-2115-5p	miRNA	0.333	23	6.10997	4.65941e-27	2.27146e-26
hsa-miR-3158-5p	hsa-miR-3158-5p	miRNA	0	2.6	11.3443	0.000195463	0.000475005
hsa-miR-95-5p	hsa-miR-95-5p	miRNA	0	2.6	11.3443	0.000353299	0.000819843
hsa-miR-6860	hsa-miR-6860	miRNA	0	2.8	11.4512	0.000195463	0.000475005
hsa-miR-6877-5p	hsa-miR-6877-5p	miRNA	0	3	11.5507	3.50819e-06	9.69462e-06
hsa-miR-4738-3p	hsa-miR-4738-3p	miRNA	0	3.2	11.6439	1.08431e-05	2.91319e-05
hsa-miR-6736-5p	hsa-miR-6736-5p	miRNA	0	3.2	11.6439	3.40379e-05	8.83087e-05
hsa-miR-7846-3p	hsa-miR-7846-3p	miRNA	0	3.2	11.6439	6.06829e-05	0.000153968
hsa-miR-152-5p	hsa-miR-152-5p	miRNA	0	3.2	11.6439	6.06829e-05	0.000153968
novel-hsa-miR171-5p	novel-hsa-miR171-5p	miRNA	0	3.4	11.7313	3.50819e-06	9.69462e-06
novel-hsa-miR73-3p	novel-hsa-miR73-3p	miRNA	0	3.6	11.8138	1.91727e-05	5.08329e-05
hsa-miR-4664-5p	hsa-miR-4664-5p	miRNA	0	4	11.9658	6.15614e-06	1.67253e-05
hsa-miR-4433b-3p	hsa-miR-4433b-3p	miRNA	0	4.4	12.1033	3.83072e-07	1.14922e-06
novel-hsa-miR158-3p	novel-hsa-miR158-3p	miRNA	0	4.6	12.1674	1.1515e-06	3.31468e-06
hsa-miR-4647	hsa-miR-4647	miRNA	0	4.8	12.2288	6.63082e-07	1.95053e-06
novel-hsa-miR254-3p	novel-hsa-miR254-3p	miRNA	0	5	12.2877	1.29052e-07	3.99037e-07
hsa-miR-4433b-5p	hsa-miR-4433b-5p	miRNA	0	8	12.9658	5.167e-11	1.84819e-10
hsa-miR-6741-5p	hsa-miR-6741-5p	miRNA	0	8.8	13.1033	1.14815e-11	4.1937e-11
hsa-miR-675-5p	hsa-miR-675-5p	miRNA	0	11.8	13.5265	1.27079e-14	5.12128e-14
hsa-miR-663b	hsa-miR-663b	miRNA	0	13	13.6662	2.97959e-16	1.25081e-15
